# Supplementary material for: Trace Metal Bioaccumulation in Feral Pigeons (Columba livia f. domestica) and Rooks (Corvus frugilegus) Residing in the Urban Environment of Iasi City, Romania
Source: Toxics. 2024 Aug 16;12(8):593. doi: 10.3390/toxics12080593 (PMC11359549; doi:10.3390/toxics12080593)
Supplement: Supplementary file 1 [file toxics-12-00593-s001.zip]

Archive with 1 entries (1 files):
- toxics-3124178-supplementary.pdf
